# Supplementary material for: Image-Based Artificial Intelligence Technology for Diagnosing Middle Ear Diseases: A Systematic Review
Source: J Clin Med. 2023 Sep 7;12(18):5831. doi: 10.3390/jcm12185831 (PMC10531728; doi:10.3390/jcm12185831)
Supplement: Supplementary file 1 [file jcm-12-05831-s001.zip]

Archive with 1 entries (1 files):
- jcm-2556110-supplementary.pdf
